# Supplementary material for: Effects of α and β-adrenergic signaling on innate immunity and Porphyromonas gingivalis virulence in an invertebrate model
Source: Virulence. 2022 Sep 19;13(1):1614–30. doi: 10.1080/21505594.2022.2123302 (PMC9487758; doi:10.1080/21505594.2022.2123302)
Supplement: Supplemental Material [file KVIR_A_2123302_SM8458.zip]

Archive with 5 entries (4 files):
- supplementary/
- supplementary/appendix 1.eps
- supplementary/sup figure 2.tif
- supplementary/sup figure 3.eps
- supplementary/Supplementary legends.docx
